# Supplementary material for: Comparison of admission random glucose, fasting glucose, and glycated hemoglobin in predicting the neurological outcome of acute ischemic stroke: a retrospective study
Source: PeerJ. 2017 Feb 2;5:e2948. doi: 10.7717/peerj.2948 (PMC5292024; doi:10.7717/peerj.2948)
Supplement: Supplemental Information 1 [file peerj-05-2948-s001.xls]

## Sheet: Sheet1
ID	Age	Sex	HTN	DM	Lipid	Af	NIHSS_ad	TOAST	mRS_3m	poor_outcome	Glu_random	Glu_fasting	HbA1c
3364916	66	1	0	1	0	0	4	2	1	0	210	291	8.7
10974304	57	0	0	0	0	1	1	5	1	0	109	86	4.8
2229397	46	0	1	0	1	0	2	5	1	0	126	101	5
7134780	85	0	1	1	1	0	0	1	1	0	144	97	5.1
1564297	81	0	0	1	1	0	0	5	4	1	140	121	5.1
9823710	62	0	1	0	1	0	3	5	0	0	108	100	5.1
30036	30	0	0	0	0	0	8	1	4	1	111	110	5.1
2058274	71	0	0	0	0	0	20	1	5	1	144	125	5.1
5378463	82	0	0	0	0	0	7	3	1	0	139	102	5.2
5353578	72	0	1	0	0	0	13	2	2	0	113	96	5.2
5570344	52	0	0	0	0	0	4	2	1	0	127	105	5.3
284183	34	0	1	0	0	0	2	5	2	0	84	111	5.4
2349053	80	0	0	0	0	0	6	5	2	0	126	101	5.4
269265	91	0	0	0	0	0	6	5	4	1	112	92	5.4
3789344	82	0	1	0	1	1	10	5	4	1	124	81	5.4
744296	23	0	0	0	0	0	1	2	1	0	156	90	5.5
1128877	68	0	0	0	0	1	7	1	1	0	208	134	5.5
5619865	77	0	1	0	0	0	7	2	2	0	95	97	5.5
5109263	89	0	1	0	0	0	8	3	2	0	108	91	5.5
2285849	80	0	1	0	0	0	14	1	3	1	143	100	5.5
11906670	58	0	1	0	0	0	0	2	0	0	97	91	5.6
10682298	41	0	1	0	1	0	1	1	0	0	116	82	5.6
1517	74	0	1	0	0	0	2	2	1	0	216	124	5.6
2978118	80	0	1	0	0	0	2	2	3	1	98	89	5.6
5737316	91	0	1	0	0	1	4	1	1	0	118	96	5.6
4448167	48	0	0	0	0	0	5	2	1	0	107	96	5.6
4817011	70	0	0	0	0	0	19	1	4	1	196	106	5.6
191573	73	0	1	0	1	0	0	2	1	0	99	102	5.7
3713903	81	0	1	0	0	1	4	3	2	0	126	104	5.7
5147658	84	0	1	0	0	0	13	1	4	1	162	125	5.7
490632	77	0	1	1	0	0	15	2	2	0	155	135	5.7
176532	79	0	1	0	0	0	15	5	4	1	178	184	5.7
5510719	84	0	1	0	0	1	18	1	5	1	133	141	5.7
9364765	57	0	0	0	1	0	1	2	1	0	122	102	5.8
37459	90	0	1	0	0	0	4	2	1	0	102	85	5.8
3682021	78	0	0	0	0	0	5	1	1	0	169	106	5.8
4885173	58	0	1	0	1	1	6	1	0	0	109	98	5.8
1123399	72	0	0	0	0	0	7	1	3	1	104	87	5.8
375858	70	0	1	1	0	1	8	1	1	0	170	104	5.8
8466532	79	0	1	1	1	1	10	1	3	1	185	153	5.8
911562	86	0	1	0	0	0	10	1	4	1	129	84	5.8
142074	74	0	1	1	0	0	18	5	3	1	136	118	5.8
11072045	69	0	1	0	0	0	1	5	0	0	105	103	5.9
138877	73	0	0	0	0	0	2	2	1	0	96	80	5.9
681184	69	0	1	0	1	0	5	5	1	0	114	90	5.9
4671873	64	0	1	0	1	0	5	1	2	0	106	86	5.9
1991099	70	0	0	0	0	0	6	2	2	0	138	117	5.9
3590030	59	0	1	0	0	0	8	1	2	0	97	96	5.9
445878	75	0	1	0	1	0	8	5	3	1	105	92	5.9
4945248	64	0	0	0	0	0	0	2	0	0	115	87	6
1885743	70	0	1	1	0	0	2	1	0	0	103	96	6
5527100	46	0	1	0	0	0	2	2	1	0	126	120	6
11962481	62	0	1	0	1	0	2	5	1	0	116	94	6
1501524	73	0	1	1	0	0	2	2	1	0	141	89	6
2788229	72	0	0	0	0	0	3	5	2	0	273	103	6
11304245	60	0	1	0	1	0	3	1	2	0	116	95	6
2876643	77	0	1	0	0	0	4	5	1	0	157	102	6
11983923	60	0	1	0	1	0	4	5	2	0	114	107	6
5452679	73	0	1	0	1	0	9	1	4	1	106	110	6
11929192	51	0	1	0	1	0	19	1	3	1	116	87	6
906184	72	0	0	1	0	0	1	2	1	0	208	105	6.1
814294	88	0	0	0	0	1	3	5	2	0	251	133	6.1
11239501	66	0	1	0	1	0	4	5	3	1	165	100	6.1
843320	76	0	1	0	1	0	1	2	1	0	151	162	6.2
815082	86	0	1	1	1	1	2	3	1	0	162	100	6.2
955133	72	0	1	1	1	0	2	5	1	0	230	98	6.2
7918296	61	0	1	1	1	0	4	2	2	0	132	128	6.2
941318	78	0	1	0	1	0	5	1	3	1	105	89	6.2
665085	81	0	1	1	0	0	7	2	3	1	140	145	6.2
2450023	71	0	1	0	1	0	8	2	0	0	153	113	6.2
10409318	87	0	1	1	0	0	10	5	4	1	111	115	6.2
3351866	79	0	1	0	0	0	18	3	3	1	105	120	6.2
762140	88	0	1	0	1	0	2	5	1	0	132	102	6.3
901404	44	0	1	0	0	0	3	1	1	0	168	123	6.3
1227462	75	0	1	0	0	0	3	5	1	0	124	91	6.3
12091238	57	0	1	0	1	0	3	5	2	0	91	101	6.3
252830	61	0	1	1	0	0	4	2	1	0	133	99	6.3
11540966	63	0	1	0	1	0	0	2	0	0	125	95	6.4
2034571	55	0	1	0	1	0	0	1	0	0	135	91	6.4
1464881	81	0	0	1	1	1	0	2	2	0	173	116	6.4
2767305	56	0	1	0	1	0	2	5	0	0	177	88	6.4
5248054	78	0	0	0	0	0	5	2	1	0	183	116	6.4
850160	74	0	0	0	0	1	6	2	1	0	102	130	6.4
7627776	79	0	1	0	0	0	20	5	5	1	128	93	6.4
4588128	72	0	1	1	0	0	0	2	0	0	104	114	6.5
746894	75	0	1	1	0	1	2	2	1	0	219	144	6.5
779294	84	0	0	1	0	0	2	1	2	0	98	138	6.5
1128877	63	0	1	1	0	0	5	5	3	1	196	124	6.5
826770	87	0	1	1	1	0	5	1	3	1	187	123	6.6
10388224	59	0	1	1	1	1	0	1	0	0	119	106	6.7
5452646	80	0	1	1	0	0	4	1	1	0	194	133	6.7
4898683	66	0	1	1	1	0	5	2	3	1	151	99	6.7
5166132	72	0	0	1	0	0	3	1	1	0	215	147	6.8
9613986	73	0	1	1	1	0	3	1	1	0	192	119	6.8
3773145	70	0	1	1	0	0	3	2	1	0	187	118	6.8
466196	75	0	1	1	1	0	7	5	1	0	268	105	6.8
10987061	85	0	1	1	1	0	11	5	2	0	115	110	6.8
2144348	57	0	0	1	0	0	2	2	1	0	183	118	6.9
7940	61	0	0	1	0	1	2	5	1	0	154	112	6.9
66169	58	0	1	1	0	1	17	1	3	1	130	153	6.9
5435580	73	0	1	1	0	0	7	1	5	1	197	234	7
4236791	76	0	0	1	0	0	11	1	5	1	250	209	7
11873820	68	0	1	1	0	0	1	5	1	0	130	101	7.1
5351846	72	0	1	1	0	1	3	3	3	1	196	128	7.1
1096343	74	0	1	1	0	0	4	5	4	1	163	127	7.1
2568472	87	0	1	1	1	0	5	5	3	1	208	113	7.1
5022009	82	0	1	1	0	0	11	1	2	0	184	120	7.1
2554400	61	0	1	1	1	0	1	5	1	0	194	207	7.2
5168831	80	0	1	1	0	0	2	3	1	0	276	122	7.2
5586813	75	0	1	1	0	0	5	2	1	0	104	164	7.2
4683304	54	0	0	1	0	0	7	1	2	0	172	170	7.2
792356	67	0	1	1	0	0	9	5	1	0	147	143	7.2
2178536	62	0	1	1	0	0	6	2	1	0	176	119	7.3
5528538	64	0	1	1	0	0	11	2	1	0	99	78	7.3
6169596	75	0	1	1	1	0	6	1	1	0	104	161	7.4
401599	85	0	1	1	0	1	6	5	3	1	125	168	7.4
2509400	79	0	1	1	1	0	1	5	0	0	120	144	7.5
7557778	68	0	1	1	0	0	3	5	2	0	145	92	7.5
359557	75	0	1	1	1	0	0	1	0	0	292	152	7.6
5653807	73	0	1	1	1	0	3	1	0	0	390	154	7.6
2710202	56	0	1	1	1	0	1	5	1	0	152	139	7.7
5669691	67	0	1	1	0	0	11	2	2	0	148	149	7.7
81841	86	0	1	1	0	0	2	5	2	0	160	202	7.8
3441899	51	0	0	1	0	0	13	2	2	0	160	120	7.8
278568	83	0	1	1	0	0	14	2	3	1	179	239	7.8
987	78	0	1	1	0	1	21	1	5	1	218	407	7.8
2790941	79	0	1	1	0	0	4	1	0	0	321	125	7.9
7808913	84	0	1	1	1	0	4	2	2	0	127	148	7.9
147103	58	0	1	1	0	0	8	2	1	0	247	113	7.9
933746	81	0	1	1	0	0	13	2	3	1	178	118	7.9
5674978	31	0	0	1	0	0	21	1	0	0	149	179	7.9
658953	77	0	1	1	1	0	2	2	1	0	288	155	8
5607389	70	0	1	1	0	0	8	1	2	0	181	184	8
1182530	80	0	1	1	0	0	16	1	2	0	228	193	8.1
2205830	67	0	1	1	0	0	0	2	0	0	214	191	8.3
2014164	73	0	1	1	0	0	6	2	1	0	109	83	8.3
7236008	75	0	1	1	1	0	1	2	1	0	263	186	8.4
10540549	74	0	1	1	0	0	4	5	1	0	92	102	8.4
2820350	83	0	1	1	1	0	18	1	5	1	182	131	8.5
584850	78	0	0	1	0	1	21	3	4	1	196	145	8.5
3050345	63	0	1	1	0	0	2	2	1	0	245	97	8.7
4968164	61	0	1	1	0	1	5	2	1	0	267	101	8.7
46639	78	0	1	1	1	0	2	5	3	1	138	96	8.8
4923031	71	0	1	1	0	0	5	2	1	0	258	194	8.8
10935705	74	0	1	1	0	0	2	5	2	0	236	122	8.9
4967039	60	0	1	1	0	0	3	2	1	0	268	168	8.9
128753	60	0	1	1	1	0	4	2	0	0	162	228	9.1
1307360	75	0	1	1	0	0	5	1	3	1	366	234	9.3
8063737	76	0	0	1	0	0	4	5	2	0	358	191	9.4
2422965	56	0	1	1	1	0	1	2	0	0	349	280	9.5
11523596	72	0	1	1	1	0	3	5	2	0	200	289	9.6
450852	84	0	1	1	1	0	3	5	2	0	418	158	9.9
174822	74	0	1	1	0	0	1	5	2	0	425	309	10.2
181044	71	0	1	1	1	0	3	2	0	0	118	100	10.2
1648357	53	0	1	1	0	0	2	2	1	0	293	170	10.3
2715847	58	0	1	1	1	0	3	5	0	0	237	145	10.4
1450189	51	0	1	1	1	0	3	5	1	0	247	174	10.5
11555995	65	0	1	1	1	0	4	1	3	1	420	185	10.6
612560	91	0	0	1	1	0	13	2	5	1	473	198	10.6
4929723	72	0	1	1	0	0	7	2	3	1	286	221	10.7
2428815	60	0	1	1	0	0	7	5	0	0	148	235	11.2
2622136	71	0	1	1	1	0	11	5	3	1	138	108	11.2
2037136	65	0	1	1	1	0	6	1	3	1	113	133	11.5
252111	39	0	1	1	1	0	2	2	1	0	278	146	11.7
1719244	49	0	1	1	0	0	3	5	1	0	513	315	12.3
9661877	59	0	1	1	1	0	4	2	1	0	258	145	12.3
1335417	52	0	1	1	0	0	2	5	1	0	339	182	12.4
345349	38	0	0	1	0	0	5	2	1	0	437	274	12.6
4903398	74	0	0	1	0	0	8	2	2	0	453	238	13.4
5399826	61	0	1	1	0	1	27	1	5	1	556	368	13.4
5360587	62	1	0	0	0	0	23	1	2	0	110	90	4.4
10372597	58	1	0	0	1	0	2	5	0	0	115	91	4.5
3244766	71	1	1	0	1	0	1	5	0	0	89	86	4.6
5820993	44	1	1	0	1	0	8	1	1	0	167	113	4.6
2582333	56	1	1	0	1	0	4	2	2	0	100	80	4.7
1309306	67	1	1	1	1	0	4	1	0	0	163	179	4.8
1346509	59	1	0	1	0	0	2	5	2	0	101	96	4.9
10841532	82	1	1	0	1	0	3	5	2	0	170	102	4.9
10672624	47	1	0	0	0	1	1	5	1	0	138	78	5
2877228	46	1	1	0	0	0	3	2	1	0	94	95	5.1
533618	65	1	0	0	0	1	28	1	5	1	135	151	5.1
1953109	32	1	0	0	0	0	3	2	0	0	87	92	5.2
11804486	49	1	0	0	0	0	1	1	0	0	100	106	5.3
11352327	32	1	0	0	0	0	1	2	0	0	118	70	5.3
5225745	43	1	1	0	0	0	4	2	1	0	107	95	5.3
11851141	84	1	1	0	0	0	5	5	2	0	106	80	5.3
2254261	65	1	1	0	0	0	8	1	1	0	105	106	5.3
1686348	85	1	1	1	1	0	2	2	0	0	75	66	5.4
2858957	73	1	1	0	0	0	9	1	2	0	110	94	5.4
2004860	85	1	1	0	0	0	9	5	3	1	189	88	5.4
2708760	84	1	1	0	0	1	9	3	4	1	160	116	5.4
37987	67	1	1	0	1	1	15	5	1	0	132	91	5.4
2988759	60	1	0	0	0	0	0	2	1	0	117	97	5.5
1477762	39	1	1	0	0	0	2	2	1	0	97	109	5.5
4103266	84	1	0	0	0	0	2	5	1	0	108	96	5.5
4092937	55	1	1	0	1	0	3	5	2	0	109	103	5.5
549592	81	1	1	0	0	0	4	1	1	0	113	97	5.5
431277	46	1	0	0	0	0	5	2	1	0	140	102	5.5
8990893	75	1	0	1	1	0	6	5	3	1	109	91	5.5
5507142	50	1	1	0	0	0	10	1	2	0	163	93	5.5
2162359	78	1	1	1	0	0	16	1	3	1	205	86	5.5
1118113	93	1	1	0	0	1	24	5	3	1	91	102	5.5
10383252	54	1	1	0	1	0	0	2	0	0	94	93	5.6
244886	60	1	1	0	0	0	0	5	1	0	147	93	5.6
126829	88	1	0	1	0	1	1	5	0	0	395	136	5.6
1076600	64	1	0	0	0	0	1	2	0	0	218	101	5.6
10953299	69	1	1	0	1	0	1	5	0	0	179	91	5.6
6321833	43	1	1	0	1	0	2	4	1	0	158	94	5.6
2658753	46	1	0	0	0	0	2	2	1	0	115	89	5.6
4603047	77	1	1	0	0	0	3	5	1	0	121	100	5.6
5036600	51	1	0	0	0	0	4	1	1	0	104	82	5.6
1778328	59	1	1	0	0	1	4	5	2	0	111	101	5.6
1778328	59	1	0	0	0	1	4	1	2	0	111	91	5.6
838593	82	1	1	0	0	1	4	3	3	1	100	117	5.6
11512055	60	1	0	0	0	0	6	5	1	0	116	94	5.6
5938049	52	1	1	0	0	0	9	5	2	0	100	83	5.6
4464749	54	1	0	0	1	0	9	1	3	1	115	93	5.6
4568339	59	1	0	0	1	0	10	1	4	1	100	91	5.6
11757584	75	1	0	0	0	1	14	3	5	1	118	103	5.6
899680	51	1	0	0	1	0	0	1	0	0	106	106	5.7
5329470	43	1	0	0	0	0	2	2	1	0	155	103	5.7
7831289	57	1	1	0	0	0	2	5	1	0	135	94	5.7
3189292	49	1	0	0	1	0	2	2	1	0	105	93	5.7
5676600	59	1	0	0	0	0	5	2	1	0	91	92	5.7
11917920	18	1	0	0	0	0	9	5	0	0	105	86	5.7
631493	83	1	1	1	0	0	9	5	1	0	124	150	5.7
5643996	75	1	0	0	0	0	11	1	2	0	104	104	5.7
1495267	90	1	1	0	0	1	13	3	4	1	121	95	5.7
938099	63	1	1	0	1	0	0	2	0	0	124	123	5.8
69409	89	1	1	0	0	0	1	5	1	0	125	92	5.8
2434845	62	1	1	0	1	1	1	5	1	0	92	85	5.8
254539	72	1	0	0	0	0	2	2	1	0	126	91	5.8
4465313	63	1	1	0	0	0	3	5	2	0	93	70	5.8
2594943	78	1	1	0	0	0	4	5	0	0	95	119	5.8
1839607	69	1	1	0	0	1	4	1	1	0	123	107	5.8
5556203	88	1	1	0	0	0	4	2	1	0	118	101	5.8
5350306	67	1	0	0	1	0	4	5	1	0	88	89	5.8
10549739	93	1	0	1	0	0	4	2	1	0	129	76	5.8
1012251	86	1	0	0	0	0	5	5	4	1	113	97	5.8
895709	87	1	1	0	1	0	6	1	3	1	90	94	5.8
4283524	84	1	0	0	0	1	9	5	3	1	115	86	5.8
4566113	79	1	0	0	0	0	11	2	2	0	190	121	5.8
4934774	42	1	0	0	0	0	17	1	3	1	144	173	5.8
895620	83	1	1	0	0	1	31	1	5	1	120	163	5.8
614427	41	1	0	0	0	0	0	2	1	0	94	101	5.9
668741	85	1	1	0	0	1	0	1	2	0	145	90	5.9
5362534	86	1	1	0	0	0	0	1	5	1	150	99	5.9
7140664	58	1	1	0	0	0	1	2	1	0	218	109	5.9
10487842	53	1	1	0	1	0	2	2	0	0	127	117	5.9
2090180	76	1	1	0	0	0	2	2	0	0	98	74	5.9
5564426	79	1	0	0	0	0	2	2	1	0	137	80	5.9
5500527	51	1	0	0	0	0	4	1	0	0	110	91	5.9
6412665	30	1	1	0	1	0	4	5	0	0	155	83	5.9
1257173	52	1	1	0	1	0	4	2	1	0	133	108	5.9
11960591	49	1	0	0	0	0	4	2	2	0	101	98	5.9
7109300	85	1	1	0	0	0	4	2	2	0	131	89	5.9
5590144	61	1	0	1	0	0	5	2	1	0	112	90	5.9
5392829	69	1	0	0	0	0	5	2	2	0	122	95	5.9
6342780	60	1	0	0	1	0	7	1	3	1	192	93	5.9
4116552	84	1	1	0	0	0	10	1	5	1	154	119	5.9
492342	70	1	1	0	0	0	12	2	2	0	100	101	5.9
83078	80	1	1	0	0	0	13	5	2	0	125	101	5.9
10987162	88	1	1	0	0	1	0	3	0	0	168	104	6
480923	70	1	0	0	1	0	0	1	0	0	103	90	6
1148273	59	1	1	0	0	0	0	2	0	0	141	87	6
8797168	81	1	0	0	1	0	1	5	0	0	106	109	6
345901	75	1	1	0	1	0	1	5	1	0	94	103	6
6962812	72	1	1	0	0	1	1	5	1	0	123	88	6
10574591	66	1	0	0	0	0	1	5	2	0	214	89	6
6499817	86	1	0	0	0	0	1	2	3	1	106	83	6
11998086	55	1	0	0	0	0	2	2	0	0	92	98	6
3740723	56	1	1	0	1	0	2	5	1	0	276	121	6
98344	62	1	1	1	0	0	2	2	1	0	103	111	6
2162618	46	1	1	0	0	0	2	2	1	0	167	106	6
1020160	60	1	0	0	0	0	2	2	1	0	105	100	6
2974316	62	1	1	0	0	0	2	2	1	0	91	98	6
11753546	62	1	1	0	0	0	2	5	1	0	135	93	6
2784045	57	1	1	0	1	0	3	5	0	0	113	90	6
11771962	72	1	1	0	0	1	3	5	2	0	158	105	6
5590627	59	1	0	0	0	0	4	2	1	0	133	106	6
518914	59	1	1	0	0	0	4	2	1	0	110	94	6
2503303	69	1	1	0	0	1	5	5	2	0	91	92	6
3844942	85	1	0	0	0	0	5	5	3	1	131	181	6
3203761	58	1	1	0	0	0	6	2	1	0	144	106	6
590037	86	1	0	0	0	0	6	2	1	0	132	91	6
32230	49	1	1	0	0	0	6	5	1	0	101	90	6
422389	64	1	1	1	0	0	7	5	3	1	210	121	6
9521401	85	1	0	0	0	0	7	5	4	1	129	135	6
3785935	74	1	1	0	0	0	7	1	4	1	111	104	6
10244326	54	1	1	0	0	0	0	2	0	0	160	70	6.1
4274557	88	1	1	0	0	0	2	5	1	0	174	97	6.1
5158740	56	1	1	0	0	0	3	2	0	0	90	105	6.1
4935034	54	1	1	0	0	0	3	2	1	0	109	111	6.1
712145	81	1	0	0	1	1	3	5	2	0	207	93	6.1
5091702	71	1	1	0	0	0	5	1	1	0	145	129	6.1
3949218	60	1	0	0	0	0	6	2	1	0	100	96	6.1
5163544	67	1	1	0	0	0	9	2	2	0	115	93	6.1
5063420	53	1	0	0	0	0	15	1	1	0	145	129	6.1
2729505	83	1	1	1	1	0	17	1	4	1	137	80	6.1
11517757	57	1	1	0	1	1	22	5	5	1	123	122	6.1
343123	86	1	1	1	0	1	32	5	5	1	149	247	6.1
910044	82	1	1	0	0	1	2	5	2	0	136	93	6.2
11494885	45	1	0	0	1	0	3	5	1	0	131	96	6.2
6582742	66	1	1	1	1	0	3	1	2	0	129	89	6.2
3900721	51	1	0	0	1	1	4	1	2	0	116	101	6.2
852814	94	1	1	0	1	0	4	5	2	0	94	75	6.2
1320073	77	1	0	1	0	1	7	1	1	0	106	154	6.2
1698071	64	1	0	0	0	1	8	3	3	1	222	186	6.2
10429590	71	1	0	1	1	0	9	1	0	0	98	104	6.2
10726613	55	1	1	0	0	1	10	3	3	1	111	80	6.2
5629686	82	1	1	1	0	1	17	1	4	1	204	194	6.2
2071875	44	1	1	1	1	0	1	2	1	0	174	191	6.3
11620853	69	1	1	0	0	0	2	2	1	0	106	213	6.3
246934	75	1	0	1	0	0	2	2	1	0	144	106	6.3
8270827	59	1	1	0	0	0	2	2	1	0	154	92	6.3
10352607	68	1	1	0	1	0	3	5	1	0	134	109	6.3
11735120	33	1	0	0	1	0	3	2	2	0	104	85	6.3
1549717	53	1	1	0	0	0	4	2	1	0	154	98	6.3
5205181	67	1	0	1	0	0	4	2	1	0	138	79	6.3
5438448	67	1	1	0	0	1	5	1	1	0	105	104	6.3
10477863	61	1	1	0	1	0	5	5	2	0	148	92	6.3
968980	81	1	1	1	0	0	5	1	2	0	121	86	6.3
1309777	93	1	1	1	0	0	7	1	2	0	114	111	6.3
5575305	49	1	0	0	0	0	9	1	1	0	106	109	6.3
5596184	63	1	1	0	0	0	12	1	2	0	91	129	6.3
2059286	53	1	0	0	0	0	13	2	2	0	144	116	6.3
1561845	76	1	1	0	0	1	14	1	4	1	158	111	6.3
7635573	93	1	0	0	0	0	15	5	5	1	139	94	6.3
4451598	90	1	1	0	1	0	1	5	0	0	116	92	6.4
2478865	72	1	0	1	0	0	3	2	1	0	171	98	6.4
1919516	63	1	0	0	1	0	3	5	1	0	158	97	6.4
11017471	85	1	1	0	0	1	4	5	2	0	117	115	6.4
2722081	70	1	0	0	0	0	6	2	1	0	199	133	6.4
151243	50	1	0	1	0	0	7	5	2	0	174	124	6.4
2177557	76	1	1	0	0	0	9	3	2	0	228	94	6.4
607676	88	1	1	1	0	0	9	5	3	1	191	86	6.4
11518893	62	1	0	0	1	0	10	5	2	0	107	100	6.4
8208581	78	1	1	0	0	1	15	1	3	1	174	106	6.4
3738540	62	1	1	0	0	0	16	1	3	1	171	112	6.4
11308766	63	1	1	0	0	0	16	1	4	1	128	100	6.4
516484	52	1	1	1	0	0	0	2	0	0	117	131	6.5
69588	61	1	1	1	0	1	0	1	2	0	91	105	6.5
3102152	61	1	1	1	0	0	3	2	0	0	113	118	6.5
4923064	58	1	1	1	1	0	3	2	1	0	99	114	6.5
293219	75	1	0	1	1	0	3	5	2	0	122	114	6.5
3860748	70	1	1	1	0	0	10	1	2	0	109	102	6.5
1929663	87	1	1	1	0	0	11	1	2	0	211	120	6.5
967394	71	1	0	1	0	1	14	3	4	1	174	156	6.5
1717017	56	1	1	1	0	0	2	2	1	0	150	128	6.6
11514754	72	1	1	1	1	0	2	1	2	0	112	93	6.6
156	87	1	0	1	0	0	3	5	2	0	134	92	6.6
2646165	56	1	0	1	1	0	4	2	0	0	151	116	6.6
870353	91	1	1	1	0	0	4	1	1	0	280	128	6.6
4194907	80	1	1	1	0	1	4	5	2	0	104	162	6.6
5445952	89	1	1	1	0	1	5	1	2	0	133	113	6.6
2935537	69	1	1	1	1	0	9	5	3	1	214	144	6.6
2021724	57	1	1	1	1	0	15	1	5	1	151	154	6.6
2820855	71	1	1	1	0	1	30	3	5	1	140	149	6.6
641966	69	1	1	1	0	0	31	1	5	1	182	141	6.6
1868306	55	1	0	1	1	0	1	1	1	0	167	127	6.7
3385100	55	1	0	1	1	0	1	2	1	0	189	111	6.7
1924309	49	1	1	1	1	0	2	5	0	0	133	204	6.7
3929542	48	1	0	1	1	0	3	2	1	0	144	65	6.7
2959410	80	1	0	1	0	0	3	1	2	0	110	115	6.7
5628832	43	1	1	1	0	0	5	2	1	0	143	151	6.7
4507961	66	1	1	1	1	0	5	5	1	0	108	92	6.7
2078995	84	1	1	1	0	0	5	1	1	0	171	54	6.7
11471486	74	1	1	1	1	1	5	3	3	1	154	106	6.7
1350515	89	1	1	1	0	0	6	5	1	0	275	160	6.7
887070	62	1	1	1	0	0	6	2	2	0	198	127	6.7
4930433	80	1	0	1	0	0	7	2	1	0	146	123	6.7
12055698	72	1	1	1	0	0	1	2	1	0	211	97	6.8
900188	75	1	0	1	0	0	2	5	0	0	184	117	6.8
7925261	79	1	1	1	0	0	3	2	0	0	206	97	6.8
761420	85	1	1	1	0	1	4	2	1	0	134	113	6.8
2077916	67	1	0	1	0	0	5	1	1	0	166	125	6.8
4522238	87	1	1	1	0	1	8	5	2	0	154	100	6.8
821438	82	1	0	1	0	1	13	3	5	1	166	190	6.8
1011339	45	1	1	1	1	0	1	3	0	0	130	133	6.9
1541461	75	1	1	1	0	0	2	2	1	0	99	94	6.9
4560959	70	1	1	1	0	0	3	2	1	0	167	144	6.9
4574134	71	1	1	1	0	0	8	1	1	0	118	98	6.9
5686410	54	1	0	1	0	0	1	2	1	0	164	146	7
794932	70	1	1	1	0	0	2	2	0	0	151	119	7
5094255	68	1	1	1	0	0	2	3	1	0	115	149	7
5594632	59	1	1	1	0	0	5	2	1	0	167	103	7
7638149	35	1	1	1	0	0	6	2	0	0	145	122	7
1068106	87	1	1	1	0	0	16	5	4	1	150	128	7
3260001	79	1	1	1	1	0	0	1	0	0	188	133	7.1
4434836	74	1	1	1	1	0	0	2	1	0	255	155	7.1
9284924	85	1	1	1	0	0	1	5	1	0	167	124	7.1
1936470	74	1	1	1	0	0	5	1	1	0	177	166	7.1
2389417	67	1	1	1	0	0	8	2	1	0	218	305	7.1
1808085	84	1	1	1	0	0	14	5	4	1	235	147	7.1
9364620	60	1	0	1	0	0	19	5	3	1	217	117	7.1
1427712	57	1	1	1	1	0	0	2	0	0	185	137	7.2
4028048	57	1	1	1	1	0	2	5	0	0	238	96	7.2
620558	77	1	1	1	1	0	2	5	3	1	112	175	7.2
8199467	79	1	1	1	0	1	4	5	2	0	128	106	7.2
544496	53	1	1	1	0	0	8	2	3	1	177	135	7.2
5424926	84	1	1	1	0	0	16	2	4	1	239	115	7.2
7525548	76	1	1	1	1	1	0	3	0	0	247	129	7.3
2041423	60	1	1	1	1	0	1	1	0	0	134	134	7.3
172246	71	1	1	1	0	0	1	1	0	0	198	130	7.3
34030	70	1	0	1	0	0	5	2	1	0	87	107	7.3
878700	68	1	1	1	0	0	13	1	5	1	248	157	7.3
4595430	65	1	1	1	1	1	0	5	1	0	188	161	7.4
308988	62	1	1	1	0	1	3	3	1	0	131	130	7.4
5218332	73	1	1	1	0	0	6	5	3	1	97	92	7.4
1586437	74	1	1	1	1	0	7	1	1	0	195	134	7.4
11377278	45	1	1	1	1	0	7	2	3	1	157	144	7.4
5533422	76	1	1	1	0	0	29	1	5	1	176	196	7.4
924757	64	1	1	1	0	0	4	5	2	0	99	154	7.5
5271207	65	1	1	1	0	0	8	2	1	0	150	139	7.5
156888	77	1	1	1	1	0	4	5	2	0	311	146	7.6
6823874	80	1	1	1	1	1	6	3	4	1	226	344	7.6
189907	85	1	1	1	0	1	22	5	4	1	235	528	7.6
5753729	86	1	1	1	0	0	2	2	1	0	215	123	7.7
11604394	71	1	1	1	0	0	4	1	1	0	105	105	7.7
2072461	74	1	1	1	1	0	6	1	2	0	193	109	7.7
845311	55	1	0	1	1	0	3	5	0	0	303	154	7.8
10964538	64	1	1	1	0	0	3	5	2	0	222	85	7.8
3546514	52	1	1	1	0	0	2	2	1	0	241	149	7.9
771094	78	1	0	1	0	0	0	2	1	0	238	140	8
11924669	52	1	0	1	1	0	3	5	1	0	175	184	8
1429477	54	1	0	1	0	0	3	5	3	1	285	162	8
636768	42	1	1	1	1	0	4	2	1	0	284	163	8
5465606	76	1	1	1	0	0	6	2	3	1	150	169	8
8222666	60	1	0	1	0	0	0	1	0	0	285	130	8.1
489405	89	1	1	1	1	0	1	5	1	0	253	147	8.1
1666818	81	1	1	1	0	0	1	5	0	0	149	97	8.2
2053336	82	1	1	1	0	0	3	1	0	0	200	134	8.2
3608265	65	1	1	1	0	0	2	1	2	0	254	144	8.3
556916	88	1	1	1	0	0	22	1	5	1	572	113	8.3
2255082	62	1	0	1	0	0	9	1	2	0	180	186	8.4
5071968	71	1	1	1	0	0	4	1	1	0	301	191	8.5
96847	85	1	1	1	0	0	4	5	4	1	236	175	8.5
556028	89	1	1	1	0	0	4	2	4	1	208	204	8.6
12057937	63	1	1	1	1	0	1	1	2	0	237	154	8.7
5529775	68	1	1	1	0	0	2	2	1	0	392	169	8.8
256474	85	1	1	1	0	0	2	5	4	1	323	188	8.9
8937603	86	1	1	1	0	0	4	5	2	0	293	312	8.9
4371263	58	1	0	1	0	0	5	2	1	0	352	229	8.9
11972077	81	1	1	1	0	0	7	5	4	1	168	149	8.9
2691637	81	1	0	1	0	0	10	1	5	1	195	153	8.9
10620021	59	1	1	1	0	0	4	5	2	0	185	118	9
2560081	62	1	1	1	0	0	8	1	2	0	265	229	9.1
1130746	51	1	1	1	0	0	0	2	0	0	216	154	9.2
7283606	79	1	1	1	1	0	2	5	1	0	259	126	9.2
12031579	58	1	0	1	0	0	2	1	2	0	118	312	9.3
5015315	62	1	0	1	0	0	3	2	1	0	274	215	9.6
2953605	66	1	1	1	1	0	10	2	2	0	254	160	9.6
529455	56	1	1	1	1	0	3	2	1	0	196	292	9.7
1364048	61	1	1	1	1	0	3	5	2	0	327	115	9.7
5667307	60	1	1	1	0	0	5	1	1	0	317	278	9.8
2984069	72	1	1	1	0	0	8	2	5	1	412	183	9.8
42039	52	1	1	1	1	0	1	1	1	0	347	250	9.9
8994785	63	1	1	1	1	0	1	5	1	0	99	161	9.9
875572	68	1	1	1	1	0	2	2	0	0	479	203	9.9
7577624	58	1	1	1	0	0	5	5	0	0	253	87	10
3470149	85	1	1	1	0	0	15	2	2	0	380	308	10
1217843	73	1	0	1	0	0	7	1	3	1	192	191	10.1
2585707	56	1	1	1	0	0	8	1	2	0	370	292	10.4
301521	50	1	1	1	1	0	4	5	2	0	377	249	10.6
519421	78	1	1	1	0	0	0	2	0	0	225	99	10.7
5076660	52	1	1	1	0	0	2	2	1	0	264	400	10.7
913799	65	1	1	1	0	0	2	5	1	0	455	231	10.7
285960	82	1	1	1	0	1	21	5	5	1	281	283	10.7
633125	65	1	0	1	0	0	2	5	0	0	462	164	10.8
548030	74	1	0	1	0	0	0	1	4	1	345	280	10.9
5149155	58	1	0	1	0	0	27	1	5	1	352	183	11
464734	56	1	1	1	0	0	2	2	1	0	344	214	11.1
906982	72	1	1	1	0	0	0	2	0	0	316	189	11.2
2340111	70	1	1	1	0	0	5	5	2	0	342	211	11.3
4457639	71	1	0	1	0	0	1	5	1	0	153	147	11.5
33770	54	1	1	1	0	0	6	1	1	0	403	362	11.5
2972987	81	1	1	1	0	1	4	5	1	0	143	114	11.6
436036	68	1	1	1	0	0	5	1	3	1	309	235	11.7
11619356	54	1	1	1	1	0	3	5	3	1	308	306	11.8
388717	71	1	1	1	0	1	23	3	5	1	554	156	12.1
2248231	70	1	1	1	0	0	5	2	0	0	343	306	12.4
661014	47	1	1	1	0	0	3	2	2	0	371	180	12.9
65911	40	1	1	1	0	0	6	5	2	0	352	281	13.8
5614398	58	1	1	1	0	0	3	2	1	0	473	321	14.2
